# Supplementary material for: Transcriptome Analysis Unveiled the Intricate Interplay between Sugar Metabolism and Lipid Biosynthesis in Symplocos paniculate Fruit
Source: Plants (Basel). 2023 Jul 20;12(14):2703. doi: 10.3390/plants12142703 (PMC10385272; doi:10.3390/plants12142703)
Supplement: Supplementary file 1 [file plants-12-02703-s001.zip]

Archive with 1 entries (1 files):
- plants-2477912-supplementary.pdf
